# Supplementary material for: Possible Role of Correlation Coefficients and Network Analysis of Multiple Intracellular Proteins in Blood Cells of Patients with Bipolar Disorder in Studying the Mechanism of Lithium Responsiveness: A Proof-Concept Study
Source: J Clin Med. 2024 Mar 5;13(5):1491. doi: 10.3390/jcm13051491 (PMC10935410; doi:10.3390/jcm13051491)
Supplement: Supplementary file 1 [file jcm-13-01491-s001.zip]

Archive with 1 entries (1 files):
- jcm-2825433-supplementary.pdf
